# Supplementary material for: LIN‐28 balances longevity and germline stem cell number in Caenorhabditis elegans through let‐7/AKT/DAF‐16 axis
Source: Aging Cell. 2016 Oct 11;16(1):113–24. doi: 10.1111/acel.12539 (PMC5242300; doi:10.1111/acel.12539)
Supplement: Supplementary file 2 — Table S4 Siginificantly expressed genes in lin‐28 RNAi worms compared Data S1 Experimental Procedures [file ACEL-16-113-s002.xlsx]

## Sheet: Sheet1
Supplemental Table S4 Significantly expressed genes in lin-28 RNAi worms compared
with wild type N2 worms
geneid	gene	log2fold change	p-value
F09E10.1	F09E10.1	-2.04297	5.40122e-06
Y38H8A.4	Y38H8A.4	-1.96032	0.00317513
Y48E1B.8	Y48E1B.8	-1.58671	1.29245e-07
T23E7.6	T23E7.6	-1.48279	1.52923e-08
F02D10.10	F02D10.10	-1.442	2.25573e-05
C50F2.7	C50F2.7	-1.34285	0.000171046
T07D10.1	T07D10.1	-1.30132	0.00346849
T20F5.5	T20F5.5	-1.27094	0.00095067
B0213.17	nlp-34	-1.27057	0.00138883
F56D6.10	dct-8	-1.20838	1.52568e-06
T24B8.5	T24B8.5	-1.12848	0
K07A3.2	ptr-12	-1.10178	0.000160246
M04G12.3	gcy-34	-1.09668	0.00236066
F59C6.16	F59C6.16	-1.07474	0.00059976
F55G11.5	dod-22	-1.07358	0.000166395
F31C3.11	rrn-2.1	-1.07083	1.06581e-14
T08G5.10	mtl-2	-1.06998	1.11543e-07
B0495.6	B0495.6	-1.05521	7.84504e-09
F14D2.1	bath-27	-1.02184	0.00152852
Y55B1AL.2	Y55B1AL.2	-0.975616	2.49206e-07
F57H12.6	F57H12.6	-0.958975	0.00377353
F56D6.9	F56D6.9	-0.948512	4.38088e-05
T12B5.15	T12B5.15	-0.945467	2.60659e-05
F56D6.8	F56D6.8	-0.933168	8.25049e-05
ZC155.8	ZC155.8	-0.921881	0.000914448
ZC334.11	ins-27	-0.918974	0.00176047
Y51A2D.14	Y51A2D.14	-0.902551	0.00292635
C54C6.1	rpl-37	-0.893596	1.42348e-11
T23F2.3	T23F2.3	-0.876882	6.21415e-05
F23H12.8	fipr-1	-0.870257	9.04967e-06
Y48G9A.10	cpt-3	-0.858645	7.58032e-05
T08A9.7	spp-3	-0.858504	2.44815e-11
B0238.12	B0238.12	-0.853915	4.74087e-05
C54G6.5	spp-17	-0.852959	9.37022e-09
C49F5.7	C49F5.7	-0.836513	0.000161855
K11H3.6	K11H3.6	-0.814985	0.00010525
F28F8.1	acr-18	-0.808949	0.00281899
Y119D3B.21	Y119D3B.21	-0.803883	1.93287e-09
C45B2.1	C45B2.1	-0.796581	3.6393e-05
F48C1.9	F48C1.9	-0.785978	1.3735e-05
F29C4.2	F29C4.2	-0.772383	2.84217e-14
T08B1.6	acs-3	-0.769571	0.000540389
C10G8.4	C10G8.4	-0.765598	3.94175e-06
Y87G2A.2	Y87G2A.2	-0.761394	0.000143502
ZK970.7	ZK970.7	-0.747862	5.90446e-05
ZK1251.2	ins-7	-0.745597	0.00018937
F57B10.14	F57B10.14	-0.741286	3.77189e-05
F16B4.4	F16B4.4	-0.717059	2.77183e-05
F57C2.4	F57C2.4	-0.716751	0.000745832
Y60A3A.21	Y60A3A.21	-0.716525	1.92905e-05
F58H1.7	F58H1.7	-0.703439	0.00136033
C43H8.1	C43H8.1	-0.69283	0.00115718
C37A5.8	fipr-24	-0.682326	0.000703115
T26H5.9	T26H5.9	-0.681266	7.11645e-05
F54D11.3	F54D11.3	-0.668594	6.40545e-05
F56H9.2	F56H9.2	-0.637728	1.06331e-06
ZC513.8	col-43	-0.622549	0.000151515
Y39B6A.5	Y39B6A.5	-0.622537	0.0037059
Y54G11A.6	ctl-1	-0.62077	0.0022922
Y71H2B.4	Y71H2B.4	-0.619138	0.000425219
W01D2.1	W01D2.1	-0.614326	3.86867e-08
F23D12.11	F23D12.11	-0.609087	2.85297e-05
K09F5.3	spp-14	-0.598727	1.14131e-13
F02D10.1	col-183	-0.597717	3.92539e-05
R09B5.9	cnc-4	-0.592337	0.0013472
T02B5.1	T02B5.1	-0.591855	0.00210484
F41E7.5	fipr-21	-0.585414	0.000429346
W02D9.7	W02D9.7	-0.580511	0.000125567
C06B8.8	rpl-38	-0.575709	1.39888e-14
Y22D7AR.10	Y22D7AR.10	-0.572169	0.00109668
F31C3.10	rrn-3.56	-0.571951	1.84586e-05
B0213.2	nlp-27	-0.568525	0.00121414
C18B2.3	C18B2.3	-0.567412	0.00309616
F23H12.9	fipr-2	-0.566125	0.00307687
C03E10.5	clec-223	-0.560549	0.00101945
F13H10.6	F13H10.6	-0.558388	0.000718587
F29B9.11	F29B9.11	-0.553173	1.47894e-08
K06A4.7	K06A4.7	-0.546047	0.000220129
F53A9.8	F53A9.8	-0.540339	0.000557734
C44B11.3	mec-12	-0.539218	0.00349717
F54C9.3	F54C9.3	-0.536935	0.00263274
Y47H9C.1	Y47H9C.1	-0.535281	0.00171578
F35E12.5	F35E12.5	-0.531791	0.00222999
C26F1.9	rpl-39	-0.522285	0.000182144
B0218.8	clec-52	-0.51491	0.00093155
F13G3.10	F13G3.10	-0.506771	0.000686174
F31C3.9	rrn-3.1	-0.483123	0.000892648
F49F1.1	F49F1.1	-0.481168	0.0013585
F37C12.11	rps-21	-0.476852	1.26707e-08
F08C6.1	adt-2	-0.476077	2.78665e-05
B0513.3	rpl-29	-0.470253	1.45787e-05
Y41D4B.5	rps-28	-0.469983	0.000247786
Y106G6H.3	rpl-30	-0.454337	0.000645164
B0024.4	B0024.4	-0.446576	0.00307683
Y57G11C.45	Y57G11C.45	-0.442255	0.000609525
F57B1.4	col-160	-0.442097	0.00117452
ZC373.2	ZC373.2	-0.422528	0.00156863
T15B7.3	col-143	-0.41026	0.00172266
F37C12.4	rpl-36	-0.399476	0.000569525
T19B10.2	T19B10.2	-0.389631	1.83013e-06
Y41C4A.16	col-95	-0.38906	0.00287001
Y69H2.14	Y69H2.14	-0.387667	0.00138313
F40E10.3	csq-1	-0.3857	0.00242997
C09H10.2	rpl-41	-0.381685	0.00184053
T08A9.9	spp-5	-0.377884	5.07238e-05
Y73B6BL.24	acp-6	-0.374774	3.82955e-07
B0412.4	rps-29	-0.352298	0.000315578
Y48B6A.2	rpl-43	-0.343171	0.000147989
K03E5.2	K03E5.2	-0.339166	0.00083634
C05E4.9	gei-7	-0.333452	0.000553027
C37A2.7	C37A2.7	-0.331266	0.00331516
C24F3.6	col-124	-0.330421	4.81161e-05
C32F10.4	C32F10.4	-0.323722	0.000376655
C09B8.6	hsp-25	-0.320068	0.000563313
Y39B6A.24	Y39B6A.24	-0.319505	0.000202427
T21H3.1	T21H3.1	-0.302307	7.93782e-08
W03G11.1	col-181	-0.30167	0.000388645
W05G11.6	W05G11.6	-0.295951	1.43332e-05
W06H8.8	ttn-1	-0.289854	8.6567e-05
W02B12.15	W02B12.15	-0.256972	0.000838036
F09F7.2	mlc-3	-0.255349	0.00184774
Y105C5B.28	gln-3	-0.250256	0.00195874
F07A5.7	unc-15	-0.240462	3.37807e-06
K04H4.1	emb-9	-0.239433	0.00109218
F21F8.7	asp-6	-0.233141	0.00314245
Y22F5A.4	lys-1	-0.216277	0.00303181
F47D12.9	F47D12.9	0.170798	0.00378648
Y44E3B.1	zip-4	0.210559	0.00217902
M110.5	dab-1	0.212523	0.000397636
C29E4.3	ran-2	0.216235	0.00271365
B0464.5	spk-1	0.220637	0.000194838
C56C10.8	icd-1	0.224341	0.00140624
W06A7.3	ret-1	0.224833	0.000951733
Y49E10.11	tat-1	0.229248	0.00171665
T07C4.3	T07C4.3	0.230507	0.00141137
F25B5.7	psf-1	0.230803	0.00320396
Y73B6BL.6	sqd-1	0.23294	0.000576238
F10G7.2	tsn-1	0.235691	0.00126656
T22F3.4	rpl-11.1	0.236005	0.00306766
T26A5.7	set-1	0.237922	0.00264085
T09A5.10	lin-5	0.238353	0.00341349
T23G11.3	gld-1	0.238605	0.00360838
Y39H10A.7	chk-1	0.24732	0.00322626
C06G3.2	klp-18	0.247507	0.00302908
C04A2.7	dnj-5	0.250146	4.53467e-06
F52G2.2	rsd-2	0.251292	0.000165418
T05A10.1	sma-9	0.253334	0.000538387
T04H1.2	T04H1.2	0.258675	0.00166116
T10F2.4	T10F2.4	0.259769	0.00285495
T26A8.4	T26A8.4	0.264826	0.0020417
H21P03.3	sms-1	0.264883	0.000208745
T27C4.4	lin-40	0.266537	0.000537227
M03D4.1	zen-4	0.2673	0.00177302
Y17G7B.7	tpi-1	0.267667	0.00358181
R166.5	mnk-1	0.268683	0.00243337
Y56A3A.21	trap-4	0.270002	0.001435
Y50D4A.1	Y50D4A.1	0.270022	0.00301319
F36A2.1	cids-2	0.271457	0.00252841
C02B10.4	C02B10.4	0.271871	0.00128107
M03A1.1	vab-1	0.273516	0.000652123
C37C3.2	C37C3.2	0.273727	0.00197461
R11A8.6	iars-1	0.276376	0.00149219
F26E4.1	sur-6	0.276726	0.000868152
C07G2.2	atf-7	0.276925	1.2446e-05
Y69A2AR.30	mdf-2	0.276938	0.000943893
Y32F6A.3	pap-1	0.279484	0.000500624
Y17G7B.20	Y17G7B.20	0.280771	0.000789981
Y43C5A.6	rad-51	0.280927	0.00309649
Y116A8A.9	map-2	0.281154	0.00199634
C06A5.7	unc-94	0.28215	0.000517253
Y51H7C.6	cogc-4	0.282196	0.00238461
K11D2.4	K11D2.4	0.285192	0.00121884
C03C10.1	kin-19	0.28524	0.0021069
T19E7.2	skn-1	0.285709	0.00346793
T09A5.9	T09A5.9	0.285981	0.00231778
K10C3.6	nhr-49	0.28652	3.91047e-05
T08B2.9	fars-1	0.286604	0.00164565
Y38C9A.2	cgp-1	0.286975	0.000235701
Y74C9A.4	Y74C9A.4	0.28889	0.00196591
F27D4.2	lsy-22	0.28896	0.00246766
K04G2.8	2015-04-01	0.289097	0.00358738
F10G8.3	npp-17	0.289171	0.000377741
T19A6.1	T19A6.1	0.289214	0.00138075
Y73F8A.34	tag-349	0.289715	0.000395828
T09A5.11	ostb-1	0.289985	0.00352911
DY3.7	sup-17	0.291101	0.000786811
B0041.2	ain-2	0.292533	4.48144e-06
F52C9.8	pqe-1	0.2929	0.000483809
F53A2.7	F53A2.7	0.293062	0.000436305
R10E4.2	tag-310	0.293249	0.00177854
Y38C1AA.1	Y38C1AA.1	0.294164	0.00361462
F13B9.1	F13B9.1	0.294416	0.000222422
F46B6.5	F46B6.5	0.295858	0.000643267
F09G2.9	F09G2.9	0.299416	0.000364022
M01B12.4	M01B12.4	0.300108	0.000313206
C48B6.3	C48B6.3	0.300642	0.00137769
C17G10.8	dhs-6	0.301133	0.00298827
Y39A1A.1	Y39A1A.1	0.302445	1.96699e-05
ZK973.2	ZK973.2	0.302558	0.00167558
R08C7.10	wapl-1	0.302652	0.000493074
T24H7.1	phb-2	0.303948	0.000559234
Y54G2A.23	Y54G2A.23	0.30421	0.00278746
T23B5.3	T23B5.3	0.305556	0.00364165
Y45F10D.3	gly-10	0.30571	0.00124523
Y116A8C.36	itsn-1	0.306745	0.00326836
F19B6.1	F19B6.1	0.30684	0.000373232
F08C6.4	sto-1	0.307227	0.00347538
R10E11.1	cbp-1	0.307674	0.000770815
T01A4.1	gcy-28	0.307986	9.39228e-05
Y39A1A.15	cnt-2	0.309067	0.00299026
B0513.4	B0513.4	0.309509	0.00274988
T26C5.3	T26C5.3	0.309949	0.00208771
C05D2.6	C05D2.6	0.310674	0.00336132
Y40B1B.6	spr-5	0.310943	0.00146443
D2030.2	D2030.2	0.311512	0.000175061
F25B5.6	F25B5.6	0.311778	0.000282427
F54C9.6	bcs-1	0.311829	0.00114607
F09E5.1	pkc-3	0.312464	0.00340938
F54B3.1	F54B3.1	0.31497	0.00158357
F10G7.9	F10G7.9	0.315485	0.00289011
T24B8.3	T24B8.3	0.315883	0.00362028
R06F6.5	npp-19	0.316125	0.000414079
T07H6.3	col-166	0.318881	0.00367403
C24B5.2	spas-1	0.31928	0.000479019
W03F11.6	afd-1	0.320517	0.00336287
C24A11.8	frm-4	0.320539	0.00136626
ZC434.5	ears-1	0.321261	0.0020042
Y47H9C.4	ced-1	0.322287	3.40696e-07
W08E3.1	snr-2	0.324865	0.000707564
K08D12.3	K08D12.3	0.325361	0.000206953
ZK1127.9	tcer-1	0.325414	2.25132e-05
R05D3.4	rfp-1	0.32585	0.00113025
F53C11.4	F53C11.4	0.327575	0.00343054
Y65B4BR.4	wwp-1	0.327575	0.000143245
T06D10.2	T06D10.2	0.328294	5.39259e-05
T03D8.1	num-1	0.328339	0.000819797
F58G11.1	letm-1	0.329893	0.000343544
F22F4.2	inx-3	0.330124	0.00261122
T24B8.7	T24B8.7	0.33033	0.000540329
C33H5.11	imp-3	0.330338	0.000652342
C48G7.3	tag-333	0.330693	1.18703e-06
C16C2.4	C16C2.4	0.330906	0.000252074
F16A11.1	F16A11.1	0.331446	0.00127168
ZK328.5	npp-10	0.331466	4.42635e-05
C24B9.3	C24B9.3	0.332341	0.00245343
T19E10.1	ect-2	0.332528	0.00103796
C16A3.1	C16A3.1	0.332927	0.00279937
C07D10.2	bath-44	0.333225	0.000492055
M03C11.5	ymel-1	0.33435	0.000804261
F42H10.7	ess-2	0.334812	0.000460096
EEED8.9	pink-1	0.335	0.00318779
C25F6.2	dlg-1	0.335356	0.00192406
C09H6.1	spr-4	0.336288	0.000171254
C08H9.2	C08H9.2	0.336334	1.4346e-05
F29C12.4	F29C12.4	0.339066	0.000100364
C05D11.2	vps-16	0.339545	0.000168054
H05C05.1	H05C05.1	0.339777	0.00208129
F22D3.2	F22D3.2	0.340148	0.00116985
F58B3.5	mars-1	0.340198	0.000629227
C15F1.3	tra-2	0.340726	0.00101264
Y111B2A.22	ssl-1	0.341486	0.00237441
R12B2.5	mdt-15	0.341807	0.000191795
W02D3.11	hrpf-1	0.342191	0.000500156
R10H10.1	lpd-8	0.342552	0.00135863
Y47D3A.25	rab-35	0.343476	0.00140508
C02C6.1	dyn-1	0.345195	0.000590887
F57C7.3	sdn-1	0.345925	0.00197216
C38D4.5	tag-325	0.346419	0.000766638
R06C7.4	cpg-3	0.346638	1.64353e-07
F27C1.6	F27C1.6	0.34688	0.000887834
R107.5	R107.5	0.347478	0.000751357
F56A8.3	F56A8.3	0.347644	0.00037704
F48E8.3	F48E8.3	0.348048	9.22122e-05
C26E6.4	rpb-2	0.3483	0.0025052
K07H8.3	K07H8.3	0.348486	0.000470396
C52E12.1	C52E12.1	0.34932	8.18791e-05
W07E6.2	W07E6.2	0.349498	0.00218428
F47G9.1	F47G9.1	0.34959	0.00117072
F43C1.2	mpk-1	0.349708	0.000371671
F18H3.3	pab-2	0.350044	1.68396e-07
C38C10.5	rgr-1	0.350054	0.000682035
C26C6.1	pbrm-1	0.350778	1.58444e-05
T25G3.2	chs-1	0.350834	1.20913e-05
F58A4.10	ubc-7	0.350998	0.000259323
F39H2.2	sig-7	0.351392	0.00285286
Y6B3A.1	agef-1	0.352219	0.00018692
T28F12.2	unc-62	0.352957	0.0002605
F20D12.1	csr-1	0.353005	8.62659e-06
F59A2.3	cri-3	0.353927	7.43885e-05
C01H6.5	nhr-23	0.354242	0.000195172
F57F5.5	pkc-1	0.354864	0.000211124
T03F1.1	T03F1.1	0.355236	0.00179219
F59A2.1	npp-9	0.355261	2.23401e-07
Y40B10A.1	lbp-9	0.356063	0.00282238
F09F7.4	F09F7.4	0.356308	0.00121491
F44E2.7	F44E2.7	0.356326	0.000138579
F11A10.3	mig-32	0.356374	0.000320273
F23B12.6	fntb-1	0.356494	0.0017682
C48A7.2	C48A7.2	0.358466	0.000798885
F36D4.5	F36D4.5	0.358532	0.000890258
T04H1.4	rad-50	0.358585	0.00219567
F58D5.1	hrp-2	0.358754	1.796e-06
Y73B6BL.32	lsm-8	0.359859	0.00174964
F58E10.1	F58E10.1	0.360369	0.00167352
K07F5.13	npp-1	0.360443	0.000142825
Y92H12BR.3	Y92H12BR.3	0.360956	0.00372202
T08B2.5	T08B2.5	0.361256	0.000314488
M01E5.5	top-1	0.361925	0.00331124
F35E12.7	dct-17	0.362288	2.35614e-05
ZK1010.3	frg-1	0.36278	0.00138095
F28F8.6	atx-3	0.363062	0.00143366
F40F9.7	F40F9.7	0.363355	0.000213999
F26B1.2	F26B1.2	0.363629	6.52845e-05
T26A5.5	T26A5.5	0.364239	0.000544332
T28D9.1	T28D9.1	0.366447	0.00310295
Y2H9A.1	mes-4	0.366798	0.00346038
B0035.12	B0035.12	0.367041	0.000658474
B0205.1	B0205.1	0.367273	0.00129418
T13H2.5	spat-3	0.367787	0.000900636
C16C10.3	C16C10.3	0.368086	0.000286687
Y105E8A.17	ekl-4	0.368358	3.75981e-05
F41H10.3	F41H10.3	0.370097	1.16933e-05
Y111B2A.12	Y111B2A.12	0.37194	0.00165956
T02C5.3	igcm-3	0.372144	0.00154478
C01G6.3	C01G6.3	0.372402	0.000343433
T22H9.2	atg-9	0.373067	0.000245726
C53A5.6	C53A5.6	0.373159	0.000511634
C17G10.9	C17G10.9	0.373704	0.00110992
Y54E5B.3	let-49	0.374853	0.00208621
ZK546.1	zyg-12	0.376035	7.68314e-06
Y54F10AL.1	Y54F10AL.1	0.377013	0.00186747
T04C10.2	epn-1	0.377196	0.000139813
F56D1.4	clr-1	0.378023	0.00330604
Y55F3AM.3	Y55F3AM.3	0.378215	0.000504471
F25F2.2	cdh-4	0.378537	0.000245003
F36H1.4	lin-3	0.379277	0.000226149
F58A4.7	hlh-11	0.37941	0.000622769
Y71H2AM.23	tufm-1	0.3797	0.00247755
T12G3.7	T12G3.7	0.379947	0.000145723
Y56A3A.27	top-3	0.38001	0.00234379
C18F3.2	sax-7	0.381174	8.14218e-07
F46F2.2	kin-20	0.381191	0.000861456
C34B2.7	sdha-2	0.381341	3.26839e-05
F35G12.11	F35G12.11	0.381946	0.00217345
C35E7.5	C35E7.5	0.382171	0.00306718
C15H11.3	nxf-1	0.382534	0.000179925
Y66H1A.4	Y66H1A.4	0.382657	0.000110089
Y53C12A.4	mop-25.2	0.383179	0.00332947
F20C5.3	F20C5.3	0.383495	0.000221831
F55F8.4	cir-1	0.383702	8.67752e-06
R10D12.13	R10D12.13	0.384835	0.00292862
Y32H12A.5	paqr-2	0.385237	0.00318657
ZK1290.4	nfi-1	0.385708	0.00021295
W03F8.3	W03F8.3	0.386118	0.00269441
T03F1.8	T03F1.8	0.386481	0.00180757
R119.7	rnp-8	0.386627	0.00338473
F41E6.4	smk-1	0.386999	5.08696e-05
Y41C4A.4	crh-1	0.38782	2.67428e-05
Y116A8C.13	Y116A8C.13	0.388344	0.0012033
Y54E10BR.2	Y54E10BR.2	0.389348	0.00290052
F49E8.2	F49E8.2	0.389782	0.00140386
C30H7.2	C30H7.2	0.389975	0.00132344
T28B11.1	T28B11.1	0.39056	0.000584429
F18C12.2	rme-8	0.390643	6.84658e-06
Y49F6B.9	Y49F6B.9	0.391247	0.000279606
W04D2.6	W04D2.6	0.391344	0.00301181
T05F1.2	T05F1.2	0.391679	0.00332199
T09A12.4	nhr-66	0.392177	7.66916e-06
Y37E3.17	Y37E3.17	0.393486	5.86425e-06
F26E4.10	drsh-1	0.393526	0.00169035
Y111B2A.3	Y111B2A.3	0.393939	5.99607e-05
C30F12.2	C30F12.2	0.395139	0.00185794
Y41D4A.4	Y41D4A.4	0.395387	0.000218423
T08B2.8	T08B2.8	0.395432	0.00378158
ZK637.3	tag-256	0.395646	4.37577e-05
Y116A8C.35	uaf-2	0.396761	6.64969e-06
C26E6.9	set-2	0.396766	7.52888e-05
W08A12.1	W08A12.1	0.396949	4.38391e-05
Y59A8B.22	snx-6	0.398368	2.32219e-06
C13B9.4	pdfr-1	0.398821	0.0022628
Y76B12C.2	xpc-1	0.399561	0.00351383
F29B9.2	F29B9.2	0.399592	1.49429e-05
PAR2.4	mig-22	0.399868	1.3743e-09
F15D3.6	F15D3.6	0.400042	0.000184442
ZK742.1	xpo-1	0.400046	0.00249671
C08B11.3	C08B11.3	0.400548	1.62239e-06
C01G6.8	cam-1	0.400719	0.000129047
F44B9.4	cit-1.1	0.40229	0.0010481
Y57G11C.3	Y57G11C.3	0.402363	0.00025464
Y55F3AR.3	cct-8	0.402952	1.02554e-05
C32E8.5	C32E8.5	0.403987	0.002643
F52B11.1	F52B11.1	0.404513	5.41352e-09
T26E3.3	par-6	0.406135	0.000177725
Y67D8C.5	eel-1	0.407877	0.00196628
K09H9.2	K09H9.2	0.408459	6.11449e-05
Y48E1B.3	Y48E1B.3	0.409525	0.00299252
ZK637.7	lin-9	0.409854	3.78459e-05
H20J04.8	sap-1	0.409959	0.000178456
C14A4.14	C14A4.14	0.410562	0.00361184
ZC308.1	gld-2	0.411272	9.28774e-05
F42A10.5	F42A10.5	0.412187	8.24697e-05
R10E9.1	msi-1	0.412227	0.000337661
Y87G2A.6	cyn-15	0.413337	0.00055955
T04A8.11	T04A8.11	0.413598	0.00154048
Y48C3A.12	Y48C3A.12	0.414273	0.00333925
K10B2.5	ani-2	0.414406	0.00230315
H06I04.1	H06I04.1	0.41489	0.000120808
Y52B11A.3	Y52B11A.3	0.415351	0.000526114
F55A11.8	F55A11.8	0.415549	0.000718936
H39E23.1	par-1	0.415649	1.16649e-07
C30G12.6	C30G12.6	0.415961	0.00222644
F59C6.4	exos-3	0.416306	3.38318e-05
C32E8.11	C32E8.11	0.416392	0.00322524
C41D11.3	C41D11.3	0.417168	0.000386587
C37A2.4	cye-1	0.417375	1.61756e-06
Y47D3A.27	teg-1	0.41739	0.000684843
T05A6.2	cki-2	0.417457	0.000683188
C56E6.3	toe-2	0.418388	0.000168612
Y53F4B.9	Y53F4B.9	0.418506	0.000247132
K01G5.8	K01G5.8	0.418655	0.00106452
Y75B8A.22	tim-1	0.419623	0.000306203
R05H5.3	R05H5.3	0.419851	7.8643e-07
Y55D5A.5	daf-2	0.420603	0.0019833
Y17G7B.21	Y17G7B.21	0.420798	0.00338069
D1007.5	D1007.5	0.420817	2.60127e-05
C04C3.3	C04C3.3	0.421351	0.000105929
F21D5.2	F21D5.2	0.421689	5.72583e-05
ZK675.1	ptc-1	0.42231	0.000780618
C35B1.1	ubc-1	0.422996	0.000467268
C01A2.3	C01A2.3	0.423054	0.0032635
Y38F2AR.9	Y38F2AR.9	0.423141	0.00199712
Y40B1B.8	Y40B1B.8	0.423324	0.00276452
T19B4.7	unc-40	0.423804	8.87839e-07
Y113G7B.24	Y113G7B.24	0.423927	0.00353467
K06A5.1	K06A5.1	0.425595	0.00204397
R09B3.4	ubc-12	0.425683	0.00372622
Y54E5B.4	ubc-16	0.425692	0.000290194
LLC1.3	LLC1.3	0.426342	5.75271e-07
ZK632.7	ZK632.7	0.426769	0.00298651
Y49A3A.5	cyn-1	0.427	1.13561e-05
C18D11.3	C18D11.3	0.427003	0.00281453
T09A5.8	T09A5.8	0.427196	0.00252103
C47D12.1	trr-1	0.428191	2.54986e-08
B0285.1	cdtl-7	0.428619	4.50639e-06
Y17G7B.12	Y17G7B.12	0.42907	0.00225551
Y45G12B.2	Y45G12B.2	0.429318	0.00340598
H06I04.3	H06I04.3	0.429707	0.000140305
Y48G1C.7	Y48G1C.7	0.429903	0.00281199
C01F1.1	C01F1.1	0.430137	0.00290621
W07B3.2	gei-4	0.43034	3.50431e-12
T23B12.7	dnj-22	0.430464	0.00292565
F22B7.5	dnj-10	0.430734	0.000139325
ZK1127.4	ZK1127.4	0.431695	0.0011581
Y73F8A.25	Y73F8A.25	0.431831	0.000264894
F58B3.7	F58B3.7	0.432398	0.00038019
Y48G10A.1	Y48G10A.1	0.432433	0.000113894
F58B6.3	par-2	0.43304	0.000256138
C26C6.2	goa-1	0.433091	2.26998e-05
F26F4.5	F26F4.5	0.434029	1.41721e-05
F32E10.4	ima-3	0.434175	3.70948e-07
W05B10.2	ccch-3	0.434182	0.000356796
Y45F10D.9	sas-6	0.435705	0.00308623
K12D12.1	top-2	0.435825	0.000840963
T13H2.4	pqn-65	0.435853	0.00115606
C14B9.4	plk-1	0.435864	0.000967148
Y105E8A.3	Y105E8A.3	0.435973	0.002986
Y39A3CL.4	Y39A3CL.4	0.436442	0.000100649
F28C6.4	F28C6.4	0.43653	0.0018595
B0564.1	exos-4.1	0.437006	0.000279804
K02B12.8	zhp-3	0.437045	0.000236749
Y10G11A.1	Y10G11A.1	0.437381	0.00251427
ZC518.3	ccr-4	0.437582	8.99299e-07
Y32H12A.8	Y32H12A.8	0.438647	0.00294199
Y55F3AL.1	plx-1	0.439664	0.00327972
ZK662.4	lin-15B	0.440274	0.000455884
Y102A5A.1	cand-1	0.4403	0.00176592
F36A2.13	F36A2.13	0.440922	0.000259187
F53A2.4	nud-1	0.440922	1.60537e-05
ZK1127.5	ZK1127.5	0.441142	0.00163388
Y41D4A.5	Y41D4A.5	0.441187	0.00256291
T10G3.5	eea-1	0.442336	1.61791e-05
C55B7.5	uri-1	0.443354	0.00198115
F37A4.2	F37A4.2	0.443559	0.00011161
F59E12.9	F59E12.9	0.443926	0.00130596
C04F6.3	cht-1	0.444526	0.00114392
F37E3.1	ncbp-1	0.445465	0.00170148
C18A3.5	tiar-1	0.446012	9.5797e-07
C45B11.1	pak-2	0.446221	1.69541e-06
Y105E8A.24	Y105E8A.24	0.446774	0.00279576
Y110A7A.1	hcp-6	0.447205	0.000223613
C05D11.7	C05D11.7	0.447772	6.47399e-05
E01A2.6	E01A2.6	0.448194	3.77085e-06
R10D12.14	R10D12.14	0.449679	0.000215537
C30B5.1	tag-319	0.449684	0.00128735
Y59A8A.1	csn-1	0.449737	0.00359481
F21D5.5	F21D5.5	0.450016	1.74097e-05
D2045.1	atx-2	0.450383	1.81899e-12
E01G4.4	pqn-27	0.450638	0.00373204
C32A3.1	sel-8	0.451066	0.00037091
H27M09.3	syp-4	0.451156	0.00162746
C07G1.3	pct-1	0.451291	0.000454293
C16C10.6	ccdc-55	0.452	0.00173922
Y45G5AM.2	Y45G5AM.2	0.452236	0.00355538
F48E8.2	F48E8.2	0.45238	0.00235042
T02E1.3	gla-3	0.452657	1.99826e-06
C06A8.5	spdl-1	0.453366	0.0037542
F33H2.1	dog-1	0.453368	0.00236631
Y82E9BR.18	Y82E9BR.18	0.453645	1.96631e-05
C43E11.3	met-1	0.453947	6.64664e-07
F54F2.2	zfp-1	0.455177	1.01221e-08
Y51H1A.6	mcd-1	0.455259	0.00110478
Y18D10A.11	Y18D10A.11	0.455631	0.00151015
C25B8.4	clec-266	0.455851	5.34372e-06
W01G7.5	lem-2	0.455882	0.000794876
Y32F6A.1	set-22	0.455909	0.000502602
F44B9.3	cit-1.2	0.456333	0.000310531
C01G5.2	prg-2	0.456356	0.00136663
F57A10.3	haf-3	0.456546	0.00216142
C56G2.1	C56G2.1	0.456762	1.38404e-06
B0361.10	ykt-6	0.457353	0.000528638
ZK1058.2	pat-3	0.458338	0.000853903
R13H8.1	daf-16	0.459074	3.43925e-12
Y102A5C.18	efl-1	0.459101	0.00260545
T23D8.9	sys-1	0.45913	0.000911047
T12D8.8	hip-1	0.459664	0.000707319
M163.3	his-24	0.460429	0.00199445
F58G1.1	F58G1.1	0.461305	0.000864357
C16A3.8	thoc-2	0.461868	0.000666728
B0513.2	B0513.2	0.462194	0.00139568
Y39B6A.12	bed-1	0.462342	0.0023124
C04D8.1	pac-1	0.462407	8.79899e-07
Y47D3A.16	rsks-1	0.463546	0.00124777
F58B3.4	F58B3.4	0.463759	0.00246534
F57C9.4	F57C9.4	0.463796	1.56295e-07
T09B4.5	T09B4.5	0.464438	0.000985972
C41C4.6	ulp-4	0.464551	0.00215674
K08D9.3	apx-1	0.465135	0.000752836
ZC376.7	ZC376.7	0.466198	6.34682e-06
F16A11.3	ppfr-1	0.466296	1.07507e-06
Y46G5A.31	gsy-1	0.467303	0.00144738
K10H10.1	K10H10.1	0.467464	0.00295456
Y32H12A.7	Y32H12A.7	0.467595	0.000152475
C07H6.5	cgh-1	0.467604	0.000410562
C50F7.4	C50F7.4	0.468788	0.00193699
C49H3.10	xpo-3	0.469161	0.0017065
F36A4.7	ama-1	0.469538	0.000272341
ZK593.4	rbr-2	0.469665	0.00111136
T05A7.4	hmg-11	0.469667	2.4759e-05
F44E2.2	retr-1	0.469718	1.77734e-07
K07A12.4	K07A12.4	0.470471	9.55653e-05
M110.4	ifg-1	0.47071	1.15197e-12
K07C5.6	K07C5.6	0.471178	1.565e-06
T07A9.8	T07A9.8	0.471257	0.00244479
Y59E9AL.36	Y59E9AL.36	0.471744	0.00209672
C18G1.4	pgl-3	0.47199	0.000521572
B0511.8	tag-264	0.47286	0.0010818
Y48A6B.13	spat-2	0.474368	0.001332
F13G3.7	F13G3.7	0.474408	0.00111838
C28C12.9	acdh-13	0.475139	0.00224425
Y63D3A.8	Y63D3A.8	0.475465	1.00664e-05
K08B12.5	mrck-1	0.475951	1.23688e-06
Y73B6BL.2	htp-2	0.475992	0.00240395
C17D12.7	C17D12.7	0.477353	0.00375228
W09D10.2	tat-3	0.477508	0.000698178
F32A5.1	ada-2	0.47778	7.92055e-07
C18D1.1	die-1	0.478903	1.9506e-05
F32D8.5	F32D8.5	0.478921	0.000145319
Y40B1A.4	sptf-3	0.479023	0.00115115
C45G3.1	aspm-1	0.47999	0.00170934
Y48G1C.1	Y48G1C.1	0.480744	0.00238998
C30B5.4	C30B5.4	0.481	0.00312563
Y48G1C.8	Y48G1C.8	0.481103	0.00140519
Y71F9AL.16	arx-1	0.481461	0.00105853
F30F8.1	F30F8.1	0.481591	0.000651239
D1044.6	D1044.6	0.482017	0.000629451
C32E8.10	unc-11	0.482387	2.90681e-06
D2085.1	pyr-1	0.482442	0.00085964
Y48G10A.2	Y48G10A.2	0.482686	0.00270093
Y87G2A.5	vars-2	0.483472	0.000925544
C17C3.5	C17C3.5	0.483882	0.00282828
W02D3.10	fnci-1	0.483952	0.00101615
F33E11.6	F33E11.6	0.484268	4.32136e-07
C15C8.3	C15C8.3	0.484779	0.0003159
CC4.3	smu-1	0.484896	0.00185725
C50E3.12	C50E3.12	0.485206	0.00269321
B0025.4	B0025.4	0.485289	0.000132772
T23F6.4	rbd-1	0.485383	9.0222e-05
B0410.2	vang-1	0.485641	0.000510011
Y45G12B.3	Y45G12B.3	0.487432	0.000388709
ZK1236.5	ZK1236.5	0.487436	0.00383009
T03F6.2	dnj-17	0.487992	0.00185064
C02F4.2	tax-6	0.488228	5.94155e-05
Y53C12B.3	nos-3	0.488851	2.06375e-08
F43D9.3	F43D9.3	0.489022	0.000937819
K04B12.2	K04B12.2	0.489065	0.00258528
F35G2.1	F35G2.1	0.489142	1.845e-07
W03A5.4	W03A5.4	0.48976	2.29761e-05
C13F10.7	C13F10.7	0.489865	0.000346398
F49E11.1	mbk-2	0.490182	2.20424e-12
Y69A2AR.2	ric-8	0.490231	0.00246848
Y75B7AL.4	rga-4	0.490547	0.000480667
C37H5.8	hsp-6	0.491017	0.000223791
F55F8.9	F55F8.9	0.492123	2.14538e-06
C17G10.1	C17G10.1	0.492299	1.11267e-05
Y111B2A.8	aakg-1	0.493139	0.000606201
T13F2.8	cav-1	0.493226	0.000318205
K08H10.1	lea-1	0.493829	2.75013e-06
ZC155.3	morc-1	0.493872	0.00121069
F52H3.2	F52H3.2	0.494723	0.000144372
F01D4.5	F01D4.5	0.494826	0.000129995
Y51H1A.2	Y51H1A.2	0.494969	0.00282165
Y39A3CL.1	Y39A3CL.1	0.495201	0.000937102
T13F2.7	sna-2	0.496631	0.000546495
Y51H4A.3	rho-1	0.496758	0.00023038
Y53F4B.4	Y53F4B.4	0.497266	0.00171133
H37A05.1	lpin-1	0.497305	0.000577459
F29F11.6	gsp-1	0.497429	0.000409781
W04C9.4	W04C9.4	0.498007	1.62167e-05
ZK546.14	ZK546.14	0.498241	7.91511e-07
Y43F4B.3	set-25	0.498536	0.0018815
M04B2.3	gfl-1	0.498625	0.00272034
Y54E5B.1	smp-1	0.499345	3.27821e-05
C38C10.4	gpr-2	0.499593	0.00353296
F54F2.5	ztf-1	0.500073	0.00101294
R03D7.7	nos-1	0.5001	0.00118727
Y110A7A.15	Y110A7A.15	0.500506	0.000836757
Y34D9A.7	Y34D9A.7	0.500513	0.00176557
R08D7.1	R08D7.1	0.501107	0.000713767
T05G5.6	ech-6	0.501305	3.878e-08
R11A8.7	R11A8.7	0.501399	1.11177e-08
Y39A1B.3	dpy-28	0.501924	0.000622636
T06E6.1	T06E6.1	0.502112	0.00132257
F38E11.5	F38E11.5	0.502431	0.000229186
F39H11.3	cdk-8	0.502735	0.000538515
F25G6.9	F25G6.9	0.502827	0.00145243
R10E11.4	sqv-3	0.50296	0.00264902
D2005.7	D2005.7	0.504304	0.00179042
Y53C12B.1	Y53C12B.1	0.504628	0.00211454
K09E4.2	K09E4.2	0.505108	0.00126718
F53H1.4	F53H1.4	0.505621	7.91727e-06
F59A3.2	F59A3.2	0.505781	0.00272361
F46A9.6	mec-8	0.506199	0.000891359
Y47D3A.28	Y47D3A.28	0.506918	0.00172811
F54C4.3	F54C4.3	0.506936	2.2328e-05
Y22D7AL.10	Y22D7AL.10	0.507617	6.32802e-06
K10B2.1	lin-23	0.508395	0.000326268
F57B10.4	F57B10.4	0.509167	0.00115551
W02G9.3	W02G9.3	0.509346	0.0033222
Y69A2AR.32	Y69A2AR.32	0.509601	0.000536701
K08B4.1	lag-1	0.50972	6.24834e-07
D1046.2	D1046.2	0.511133	1.60462e-06
T05E12.6	T05E12.6	0.511342	0.00116516
C50A2.2	C50A2.2	0.511824	0.000713998
K07F5.14	K07F5.14	0.512518	2.07925e-05
Y47H9C.8	Y47H9C.8	0.512895	0.00277637
Y116A8C.27	Y116A8C.27	0.513457	0.00015532
ZK856.13	tag-315	0.51505	0.000711153
W06B11.2	puf-9	0.515366	0.00153554
C34B7.4	mys-4	0.517224	0.00146129
Y71H2AM.19	laf-1	0.518045	0.000368082
T24F1.1	raga-1	0.519203	0.000509313
R11A8.1	R11A8.1	0.519876	0.003218
Y71G10AL.1	Y71G10AL.1	0.520197	1.09162e-08
C25D7.10	C25D7.10	0.520219	0.00207999
C02F5.13	C02F5.13	0.520956	0.00209562
Y37D8A.17	Y37D8A.17	0.521372	0.00100984
C30G12.7	puf-8	0.521634	0.000239318
Y82E9BR.17	Y82E9BR.17	0.52236	0.00243897
Y80D3A.1	wars-1	0.523297	0.000515229
C16C10.1	C16C10.1	0.523357	4.35422e-06
C49H3.5	ntl-4	0.523964	4.85706e-05
F14B4.3	F14B4.3	0.524146	0.000711446
C09H6.3	mau-2	0.524697	0.00087369
M01E5.3	M01E5.3	0.524828	7.10489e-11
ZK809.5	ZK809.5	0.524987	4.67e-06
M03C11.8	M03C11.8	0.525036	0.000402996
Y39A1A.22	Y39A1A.22	0.525344	0.000399808
F08B4.6	hst-1	0.525356	0.000825025
Y55F3BL.2	Y55F3BL.2	0.525574	0.00225288
Y48C3A.16	Y48C3A.16	0.526037	0.000276317
F45F2.10	F45F2.10	0.527035	0.000194358
F25H5.5	F25H5.5	0.527075	0.000741458
Y92H12BR.8	Y92H12BR.8	0.527725	0.00209773
Y54E10A.12	Y54E10A.12	0.528001	0.00106123
Y47G6A.25	Y47G6A.25	0.528578	0.00231778
T10B11.7	T10B11.7	0.528737	2.62929e-06
F52C12.2	F52C12.2	0.529954	0.00301803
C41G7.4	set-32	0.53083	0.00378004
Y49E10.19	ani-1	0.532104	5.97451e-06
C39B5.6	C39B5.6	0.532679	0.00274862
T11G6.5	T11G6.5	0.532737	0.00015151
D1007.8	D1007.8	0.533316	0.00349342
F29G9.6	dhs-17	0.53374	0.00337488
C25H3.6	mdt-26	0.534199	3.05192e-05
Y54G11A.11	Y54G11A.11	0.534227	4.60302e-05
Y48E1B.14	Y48E1B.14	0.534429	0.000206844
C25H3.4	C25H3.4	0.534438	2.4697e-05
ZK632.2	ZK632.2	0.534521	0.000293719
H05L14.2	H05L14.2	0.534547	0.000938977
ZK856.12	ZK856.12	0.534858	1.28517e-07
Y54G11A.10	lin-7	0.535033	0.00243399
ZK180.3	ZK180.3	0.535474	0.00270889
Y50D4C.4	sqv-6	0.53656	0.000971021
Y59A8B.1	dpy-21	0.537061	0.00033284
W06H3.3	W06H3.3	0.537173	0.000300956
Y18H1A.7	Y18H1A.7	0.537698	0.00277479
Y38A8.3	ulp-2	0.538339	0.000466221
M142.6	rle-1	0.538599	0.000227613
C17E4.6	C17E4.6	0.538688	0.000293618
F45H11.3	F45H11.3	0.539539	0.000742772
H34C03.2	H34C03.2	0.540053	0.000127361
Y39B6A.14	pro-3	0.540654	0.00156595
T08A11.1	T08A11.1	0.541321	0.000403314
C15H11.5	set-31	0.541324	0.00212951
Y54F10AM.10	rbc-2	0.542102	0.00024344
T12E12.3	T12E12.3	0.543333	0.000845775
E02H1.5	E02H1.5	0.543407	0.000133591
Y48C3A.10	Y48C3A.10	0.543893	6.18466e-05
C17E4.2	C17E4.2	0.543968	0.00182395
H06O01.2	H06O01.2	0.546193	0.00035499
Y40B1A.3	Y40B1A.3	0.546501	0.00233337
ZK524.4	ZK524.4	0.546793	0.000333458
C44E4.3	C44E4.3	0.5477	0.00158696
F28D1.2	F28D1.2	0.548386	0.000623249
K09H11.3	rga-3	0.548757	8.42007e-05
Y54E10A.9	vbh-1	0.550613	7.77245e-12
E02H1.6	E02H1.6	0.551276	0.00267996
H42K12.1	pdk-1	0.551893	1.0017e-05
Y50D7A.3	Y50D7A.3	0.552396	0.000268343
Y47G6A.10	spg-7	0.553042	0.000537241
ZC518.2	sec-24.2	0.553238	1.12863e-06
Y20F4.3	gap-3	0.553643	0.000957375
F40F11.2	F40F11.2	0.553894	0.000114652
Y48E1B.5	Y48E1B.5	0.553981	0.00278317
F53A2.5	dro-1	0.555343	0.000200316
W10C8.2	pop-1	0.555398	0.000570712
Y41C4A.10	elb-1	0.555886	2.81424e-07
Y48G1C.11	Y48G1C.11	0.556311	0.0022288
ZK632.11	ZK632.11	0.557808	8.54376e-05
F56F3.1	pqn-45	0.558682	2.33289e-05
B0041.7	xnp-1	0.558737	7.37691e-05
C07E3.6	C07E3.6	0.558835	0.00339884
F26A3.3	ego-1	0.559634	0.000297076
C47E12.7	C47E12.7	0.560528	0.000857846
Y111B2A.14	pqn-80	0.560905	2.35162e-08
B0238.9	B0238.9	0.561453	8.99258e-10
C29E6.1	let-653	0.562598	0.00321954
F34D10.4	F34D10.4	0.562602	9.93809e-07
Y32H12A.2	Y32H12A.2	0.562715	1.64983e-08
T04C4.1	T04C4.1	0.563114	1.50331e-07
M03C11.3	M03C11.3	0.564395	7.3829e-05
R148.3	R148.3	0.564525	5.97154e-09
F23C8.9	F23C8.9	0.564567	0.000751285
Y48E1B.1	ddl-2	0.564579	0.00176789
F55H2.6	clu-1	0.564835	8.1372e-05
EEED8.3	EEED8.3	0.56505	0.000102921
Y56A3A.2	Y56A3A.2	0.565246	2.73426e-07
H12C20.2	pms-2	0.566106	0.000524962
Y47D7A.8	skr-14	0.567523	0.000860841
Y50D7A.1	Y50D7A.1	0.567852	0.00377576
T28A8.5	T28A8.5	0.569029	0.00331114
ZK1307.6	fzr-1	0.569463	0.000384206
C44H4.3	sym-1	0.569704	0.00184095
Y75B8A.35	zip-1	0.569817	0.000142266
F01G4.4	F01G4.4	0.570464	1.19478e-07
Y57A10A.31	Y57A10A.31	0.570699	5.46964e-05
Y38E10A.6	ceh-100	0.570813	6.17832e-10
M01G5.1	M01G5.1	0.572614	0.00026938
Y39G10AR.7	Y39G10AR.7	0.574274	0.00035304
Y55B1BR.3	Y55B1BR.3	0.575404	0.000325983
W02B12.6	aars-1	0.576018	0.00201058
Y48E1C.4	Y48E1C.4	0.57639	0.00123795
Y53H1C.1	aat-9	0.576444	1.06513e-05
F23F1.1	nfyc-1	0.57719	0.000209842
W02B9.1	hmr-1	0.577719	1.47042e-05
C06A1.4	C06A1.4	0.578136	2.47802e-05
K10C3.4	K10C3.4	0.578773	0.000107297
Y39G8C.1	xrn-1	0.579698	0.000132814
T12D8.1	set-16	0.580702	3.70354e-05
Y54H5A.4	oxy-4	0.580989	0.00232917
F25H8.1	F25H8.1	0.581216	0.00035478
F26D12.1	fkh-7	0.581702	0.00032148
F58G11.5	tag-65	0.583253	7.86432e-07
Y111B2A.9	Y111B2A.9	0.58402	0.000475123
K01C8.5	gei-14	0.585747	0.000189206
Y57G11C.51	Y57G11C.51	0.586564	0.000476671
C09F9.2	C09F9.2	0.587821	0.00182497
F43C1.3	F43C1.3	0.588192	0.00110876
R144.7	larp-1	0.589476	2.54447e-08
ZK1098.1	ZK1098.1	0.589535	5.07452e-05
Y119D3B.16	Y119D3B.16	0.59095	0.000292709
Y67D8C.10	mca-3	0.591785	0
C18D4.6	C18D4.6	0.594328	0.00314538
F40E10.1	hch-1	0.595339	0.00185108
M01E5.6	sepa-1	0.595764	0.000711739
F35G12.9	apc-11	0.598216	0.000202802
T04G9.1	T04G9.1	0.598507	0.00379658
C07A9.2	C07A9.2	0.598689	3.56558e-05
Y71A12B.9	usp-3	0.59891	0.00206791
T01C3.8	mut-15	0.599716	0.00045553
ZK829.5	tbx-36	0.599982	0.00189696
Y73B6A.5	lin-45	0.600261	2.36529e-09
Y74C10AR.3	abtm-1	0.600762	0.00161624
C55B6.1	C55B6.1	0.600881	0.00235159
T05E7.5	vet-1	0.601178	0.00166303
B0379.3	mut-16	0.601451	6.16755e-09
Y54F10BM.1	Y54F10BM.1	0.601545	5.77451e-05
W01A11.2	W01A11.2	0.601831	8.3435e-05
F58B3.9	ttr-50	0.604319	4.34562e-05
F21H12.5	fbf-2	0.6047	0.00216771
Y5H2B.2	nhr-13	0.606436	0.000214886
M04F3.5	M04F3.5	0.607453	5.49264e-05
H12C20.3	nhr-68	0.60933	0.000205975
R186.7	R186.7	0.610114	4.88286e-05
H06I04.2	sft-1	0.610408	0.0034001
Y71F9AR.3	Y71F9AR.3	0.611706	0.00064561
C44B9.4	athp-1	0.612837	6.31751e-05
C36B1.8	gls-1	0.614169	1.48423e-10
W09D10.3	W09D10.3	0.615128	0.00151095
Y53C12A.11	Y53C12A.11	0.616632	0.00206479
Y71G12A.2	Y71G12A.2	0.617788	0.000729884
W02H5.2	W02H5.2	0.618358	0.000940273
F28B3.5	F28B3.5	0.622023	1.46624e-05
Y71H2AM.24	Y71H2AM.24	0.623068	0.000983451
C05D9.2	lmp-2	0.623211	0.00142203
C01B12.8	C01B12.8	0.624052	0.000369267
ZK688.7	ZK688.7	0.624493	0.00339466
C04F5.9	C04F5.9	0.626896	0.00049646
R03D7.2	R03D7.2	0.62913	0.000193226
Y42H9B.2	rig-4	0.629461	1.67873e-05
F20B6.8	hpk-1	0.63131	3.25963e-09
ZK1290.8	wrt-10	0.63245	0.00163017
Y46G5A.7	Y46G5A.7	0.632626	0.00181131
ZK112.2	ncl-1	0.634004	1.07032e-05
R11D1.10	R11D1.10	0.636787	2.71343e-06
B0414.5	cpb-3	0.637048	1.35302e-05
ZK1236.1	ZK1236.1	0.637587	0.000619248
C33H5.4	klp-10	0.638366	6.4728e-06
Y39B6A.13	Y39B6A.13	0.638482	0.000237314
Y48C3A.8	Y48C3A.8	0.640149	2.55129e-09
W02D9.3	W02D9.3	0.641044	0.000169786
C18H9.2	C18H9.2	0.644876	9.28243e-05
Y39A1C.4	hex-3	0.646712	2.40531e-05
C38D4.4	C38D4.4	0.64949	7.65042e-07
Y59C2A.2	Y59C2A.2	0.650502	0.000329564
C16A3.2	C16A3.2	0.651344	0.000625099
W08G11.4	pptr-1	0.653828	5.49607e-05
K03D10.1	kal-1	0.655112	0.00114826
C45H4.14	C45H4.14	0.655223	0.00197461
Y46G5A.13	tiar-2	0.656517	9.68567e-05
F20C5.2	klp-11	0.656624	0.00349004
C52D10.9	skr-8	0.657114	0.00022949
C10G11.6	C10G11.6	0.657497	0.0017507
T05D4.2	T05D4.2	0.659285	0.000751338
T10B11.8	T10B11.8	0.659309	8.11596e-06
F23D12.5	F23D12.5	0.659501	0.00171289
ZK858.1	gld-4	0.660205	3.54105e-06
T10B9.2	cyp-13A5	0.66091	4.63606e-05
Y39B6A.16	Y39B6A.16	0.661447	0.0019487
T02G5.4	T02G5.4	0.662574	0.000932614
Y41D4B.19	npp-8	0.665872	5.49818e-09
F39B2.4	sur-2	0.666131	9.26818e-09
T19B4.2	npp-7	0.666733	0
K02B12.5	K02B12.5	0.668492	7.80803e-05
H05C05.2	H05C05.2	0.668574	2.9893e-10
K02B12.2	K02B12.2	0.668648	0.0026019
K02F3.1	tag-51	0.669885	0.000628417
Y53C10A.12	hsf-1	0.671601	4.30256e-12
C32D5.10	C32D5.10	0.672196	2.2703e-05
Y110A7A.18	ppw-2	0.673495	2.05516e-06
BE0003N10.1	BE0003N10.1	0.674105	0.000292069
F53H2.3	F53H2.3	0.675906	1.7948e-05
W06H12.1	ztf-6	0.676989	3.5747e-05
F44F1.7	vet-6	0.684329	0.0004017
M116.4	sdz-25	0.685189	0.00018639
F57C9.7	F57C9.7	0.685394	0.00031548
W02A11.5	bath-34	0.685542	0.00184757
F53A3.4	pqn-41	0.685563	1.7145e-07
F14D2.2	F14D2.2	0.686375	0.000400368
F20G4.2	F20G4.2	0.687977	5.2697e-05
F23F12.9	F23F12.9	0.690027	0.00376442
W09G10.4	apd-3	0.692087	4.0139e-12
R07H5.11	R07H5.11	0.694072	0.00186692
B0432.7	B0432.7	0.694211	0.000253988
Y66A7A.2	Y66A7A.2	0.69472	0.000793591
F26D10.12	clec-196	0.694822	0.00104108
M01E5.2	M01E5.2	0.697592	0.000868375
C27C7.1	C27C7.1	0.698356	3.55415e-07
F17H10.1	F17H10.1	0.700756	6.64342e-05
H20J04.9	H20J04.9	0.703474	0.000529034
Y105E8A.4	ech-7	0.703818	1.47006e-05
F12A10.8	F12A10.8	0.704427	8.13133e-05
Y18D10A.1	Y18D10A.1	0.706387	4.74819e-06
H12I13.4	fbf-1	0.706501	3.9365e-05
W09G12.1	dsl-2	0.706565	7.78422e-05
F28B3.8	imb-1	0.709879	2.95142e-12
C34G6.6	noah-1	0.712792	3.37528e-08
Y53C10A.1	Y53C10A.1	0.717651	1.64085e-05
Y110A2AL.12	Y110A2AL.12	0.719432	0.000909642
E01A2.5	E01A2.5	0.720121	0.000173253
Y37D8A.21	Y37D8A.21	0.720173	5.79447e-09
Y37E11AL.8	taf-6.2	0.720319	1.16682e-05
R07C3.6	fbxc-28	0.72106	0.000854655
R10E4.11	R10E4.11	0.724664	2.21532e-07
DC2.8	DC2.8	0.724873	0.000330768
Y6B3B.5	Y6B3B.5	0.725191	0.000323083
F56A8.8	F56A8.8	0.726406	0.000248156
C17G1.6	nas-37	0.728426	1.12936e-05
F54B3.3	atad-3	0.729616	1.16841e-06
F08B4.1	dic-1	0.732956	2.52192e-08
Y63D3A.4	Y63D3A.4	0.734075	2.19377e-05
ZK856.5	ZK856.5	0.734142	0.00136735
Y55F3AR.1	Y55F3AR.1	0.734218	8.08065e-05
C49A9.10	C49A9.10	0.737031	3.97013e-05
ZK287.6	ztf-9	0.739497	0.00016289
C18H9.3	C18H9.3	0.740257	5.84611e-07
H27M09.4	dpy-14	0.741232	1.13978e-05
Y71F9AL.7	Y71F9AL.7	0.741494	0.00325853
C23H5.8	C23H5.8	0.744647	5.42656e-10
C25G4.3	C25G4.3	0.747902	2.52966e-05
F53B3.5	F53B3.5	0.74801	0.000330309
Y51F10.11	Y51F10.11	0.753548	0.000270277
Y54E2A.2	smg-9	0.75389	0.000314153
F43H9.3	F43H9.3	0.755706	0.000194879
Y50D4C.5	Y50D4C.5	0.760934	3.47992e-06
Y18D10A.5	gsk-3	0.768393	3.38326e-10
Y51A2D.5	hmit-1.2	0.7713	0.00375482
Y110A2AR.2	ubc-15	0.772236	6.89657e-05
Y53H1B.1	cutl-10	0.77963	0.00143462
F53G2.7	mnat-1	0.78061	3.91143e-06
C41D11.4	C41D11.4	0.781259	0.000266812
F28C6.1	F28C6.1	0.782618	8.68682e-05
F36H12.2	F36H12.2	0.784406	0.00227727
T22C8.2	chhy-1	0.784444	0.00150635
R09B5.6	hacd-1	0.784777	1.21539e-07
T22C8.3	T22C8.3	0.785845	0.00238958
T23G5.6	T23G5.6	0.789436	0.000194945
F22B5.1	evl-20	0.799371	2.41879e-05
Y73B3A.4	Y73B3A.4	0.799893	1.67914e-05
F55G1.5	F55G1.5	0.805841	0.000547791
F59A3.6	rpa-4	0.807927	0.000924153
T01G5.7	T01G5.7	0.808441	0.000357222
Y49E10.4	Y49E10.4	0.810092	2.55563e-07
T04D3.8	T04D3.8	0.81424	3.25531e-05
M01D7.7	egl-30	0.81965	1.52363e-08
T23F11.6	T23F11.6	0.821288	0.000427531
R119.1	R119.1	0.823572	9.61701e-05
Y55F3BR.7	Y55F3BR.7	0.827765	0.00010373
Y116A8C.9	Y116A8C.9	0.834793	7.38436e-06
C52D10.8	skr-13	0.839358	3.39987e-05
T08E11.6	fbxb-10	0.840107	0.00135485
Y17G7B.18	Y17G7B.18	0.840152	1.93136e-08
F58D5.5	F58D5.5	0.843994	3.56522e-06
F46F11.10	F46F11.10	0.84639	0.000538737
F42A9.8	F42A9.8	0.851433	5.92776e-07
F08F1.5	ced-8	0.851709	0.0037853
F48E3.6	F48E3.6	0.854288	0.000735477
Y46H3A.2	hsp-16.41	0.855026	0.000484035
C48B4.9	C48B4.9	0.859253	9.09723e-07
Y43F8C.6	Y43F8C.6	0.879234	1.40487e-05
Y106G6D.2	Y106G6D.2	0.882015	0.00060312
Y54G2A.36	Y54G2A.36	0.883131	1.52214e-05
R11A5.3	R11A5.3	0.887463	1.80415e-05
F26H11.4	F26H11.4	0.889474	0.00349371
F21A3.5	F21A3.5	0.891006	1.16917e-05
Y110A2AM.1	Y110A2AM.1	0.896856	5.9997e-05
Y38H8A.7	Y38H8A.7	0.898556	4.14232e-05
Y22D7AL.5	hsp-60	0.923626	0
Y82E9BR.19	Y82E9BR.19	0.928262	3.15731e-06
Y39G10AR.5	zeel-1	0.932936	0.000792927
R90.4	ttr-29	0.934978	0.00099844
F37B4.7	folt-2	0.945826	6.6487e-09
F26E4.2	F26E4.2	0.950143	0.00304417
W06E11.5	tag-266	0.957959	2.27883e-09
F15B10.3	F15B10.3	0.959519	6.44e-06
Y113G7B.23	psa-1	0.959711	2.10533e-10
W01F3.3	mlt-11	0.966363	2.34997e-06
Y92H12BM.1	Y92H12BM.1	0.976622	0.00123485
Y50D4C.2	Y50D4C.2	0.989682	5.80178e-05
W09G3.2	W09G3.2	0.990289	0.00320588
R07C3.1	clec-43	1.0212	0.000494307
C32B5.14	fbxc-18	1.04003	0.00338939
F37B1.5	gst-16	1.05265	0.00210815
EEED8.2	EEED8.2	1.05897	0.00039524
F26F4.7	nhl-2	1.06431	5.89884e-12
F15A4.11	tag-281	1.07589	0.000579145
T06C12.10	cgt-1	1.11404	0.000779015
F14B6.1	sdz-14	1.11648	1.3098e-05
C50F4.6	C50F4.6	1.1671	5.62218e-06
M01D1.3	btb-11	1.17607	4.71737e-06
T04D3.2	sdz-30	1.19923	0.000167171
T14B4.7	dpy-10	1.2191	3.71224e-07
R02C2.6	R02C2.6	1.25199	1.87363e-05
Y56A3A.15	fbxb-24	1.28049	0.00251823
Y23H5B.1	Y23H5B.1	1.31442	0.001996
C01F6.2	C01F6.2	1.41746	0.000210159
F10G2.4	F10G2.4	1.48084	0.00140045
C03H5.7	C03H5.7	1.5149	0.00340833
Y41D4A.3	Y41D4A.3	1.6176	0.00329815
R07H5.9	R07H5.9	1.62058	0.00111187
R03H10.2	R03H10.2	1.6208	0.00111014
F40F4.1	fbxb-71	1.66541	0.00025533
F55A11.5	bus-18	2.20934	0.000616353
F02E9.2	lin-28	2.31241	0
T05B9.2	T05B9.2	2.32174	0.00317861
C55B7.4	acdh-1	2.49722	0
Y57G7A.8	Y57G7A.8	2.52888	0.00117155
MTCE.33	MTCE.33	2.74904	0.00368914
